# Supplementary material for: Hypercholesterolemia-Induced HDL Dysfunction Can Be Reversed: The Impact of Diet and Statin Treatment in a Preclinical Animal Model
Source: Int J Mol Sci. 2022 Aug 2;23(15):8596. doi: 10.3390/ijms23158596 (PMC9368958; doi:10.3390/ijms23158596)
Supplement: Supplementary file 1 [file ijms-23-08596-s001.zip]

Archive with 1 entries (1 files):
- ijms-1797991-supplementary.pdf
